# Supplementary material for: Synergistic Anticancer Effect of a Combination of Berbamine and Arcyriaflavin A against Glioblastoma Stem-like Cells
Source: Molecules. 2022 Nov 17;27(22):7968. doi: 10.3390/molecules27227968 (PMC9699626; doi:10.3390/molecules27227968)
Supplement: Supplementary file 1 [file molecules-27-07968-s001.zip]

Archive with 1 entries (1 files):
- molecules-1996291-supplementary.pdf
